# Supplementary material for: Comparison of loop extrusion and diffusion capture as mitotic chromosome formation pathways in fission yeast
Source: Nucleic Acids Res. 2021 Jan 12;49(3):1294–312. doi: 10.1093/nar/gkaa1270 (PMC7897502; doi:10.1093/nar/gkaa1270)
Supplement: gkaa1270_Supplemental_Files [file gkaa1270_supplemental_files.zip]

Archive with 5 entries (5 files):
- Movie S1 DC15.mp4
- Movie S2 DC100.mp4
- Movie S3 LE15.mp4
- Movie S4 LE100.mp4
- Supplementary Data.pdf
